# Supplementary material for: Exploring the causal relationship: bidirectional mendelian randomization study on benign prostatic hyperplasia and cardiovascular diseases
Source: Front Genet. 2024 Jul 26;15:1432055. doi: 10.3389/fgene.2024.1432055 (PMC11310031; doi:10.3389/fgene.2024.1432055)
Supplement: Supplementary file 1 [file Table2.XLSX]

## Sheet: Sheet1
Supplementary Table 1. Details of data information
Exposures	Phenotype	Abbreviation	Data source	Sample size	Reference genome	Imputation panel	Population	# SNPs
	Benign prostate hyperplasia	BHP	Jiang L, Zheng Z, Fang H, Yang J. A generalized linear mixed model association tool for biobank-scale data. Nature Genetics, 2021	6505	GRCh37	HRC and UK10K	European	202303
Outcomes	Phenotype	Abbreviation	Data source	Sample size	Reference genome	Imputation panel	Population	# SNPs
	Myocardial infarction	MI	Willenborg, S Kanoni, D Saleheen et al. A comprehensive 1000 Genomes–based genome-wide association meta-analysis of coronary artery disease. Nat Genet, 2015	11703	GRCh37	HRC	European	377103
	stroke	stroke	Jiang L, Zheng Z, Qi T, Kemper KE, Wray NR, Visscher PM, Yang J. A resource-efficient tool for mixed model association analysis of large-scale data. Nature Genetics, 2019	6986	GRCh37	1000G	European	448317
	Atrial fibrillation	AF	Ntalla I, Weng L-C, et al. Multi-ancestry GWAS of the electrocardiographic PR interval identifies 210 loci underlying cardiac conduction. Nat Commun, 2020	55114	GRCh37	HRC and 1000G	European	482295
	Heart failure	HF	Shah S, Henry A, et al.Genome-wide association study provides new insights into the genetic architecture and pathogenesis of heart failure.Nat Commun, 2020	47309	GRCh37	1000 Genomes or Haplotype	European	930014
	Coronary Heart Disease	CHD	Finngen: https://storage.googleapis.com/finngen-public-data-r5/summary_stats/finngen_R5_I9_CHD.gz	21012	GRCh38	SISu v3	Finnish	197780
