# Supplementary material for: Exploring the causal relationship: bidirectional mendelian randomization study on benign prostatic hyperplasia and cardiovascular diseases
Source: Front Genet. 2024 Jul 26;15:1432055. doi: 10.3389/fgene.2024.1432055 (PMC11310031; doi:10.3389/fgene.2024.1432055)
Supplement: Supplementary file 2 [file Table3.XLSX]

## Sheet: Sheet1
Supplementary Table 2. Instrumental variants used in the Mendelian Randomization analysis
The role of BPH in CVDs
Exposure	Outcome	N of instrumental SNPs	Instrumental SNPs
CHD	BPH	28	rs10871313, rs1109617, rs11591147, rs117733303, rs137943060, rs1537371, rs17114046, rs17531077, rs17612693, rs1835346, rs2478835, rs28451064, rs371977659, rs3731211, rs3732837, rs3918226, rs4632638, rs55730499, rs660240, rs7176070, rs73015007, rs7412, rs7608755, rs7668383, rs80119771, rs9349379, rs9515203, rs964184
stroke		16	rs116815962, rs117801555, rs142921522, rs2490042, rs33953680, rs34301992, rs3899674, rs3918226, rs4844486, rs4963127, rs61904848, rs6486097, rs72794213, rs75415430, rs765247, rs77355902
heart failure		12	rs11745324, rs1556516, rs17042102, rs17617337, rs4135240, rs4746140, rs4766578, rs55730499, rs56094641, rs600038, rs660240, rs9295128
MI		22	rs12194592, rs12740374, rs1333047, rs1704231, rs17696736, rs186696265, rs1927352, rs2019090, rs2287860, rs28451064, rs34767248, rs35346340, rs3918226, rs4766578, rs55730499, rs56125973, rs6857, rs72928613, rs7412, rs77870048, rs9349379, rs9456508
AF		47	rs10753933, rs10931898, rs10949498, rs10993463, rs11156751, rs11264278, rs11684110, rs11773845, rs117984853, rs12142529, rs12154315, rs140185678, rs1429094, rs17492619, rs17552555, rs1957021, rs2216553, rs2738413, rs33953566, rs35176054, rs35292063, rs365990, rs3740422, rs453638, rs4642101, rs467504, rs4757875, rs4963776, rs588837, rs59430691, rs60469668, rs62337205, rs62521279, rs67329386, rs679…
The role of CVDs in BPH
Exposure	Outcome	N of instrumental SNPs	Instrumental SNPs
BPH	CHD	28	rs10801904, rs11084596, rs11946447, rs12377743, rs12620386, rs13191296, rs138393130, rs144051557, rs148678804, rs1611658, rs169504, rs1950090, rs2507997, rs2556378, rs2853677, rs3094050, rs3116616, rs3130834, rs35243068, rs421284, rs4465316, rs602838, rs630231, rs66975207, rs735765, rs9276731, rs9348716, rs9958656
	stroke	30	rs10801904, rs11084596, rs11946447, rs12377743, rs12620386, rs13191296, rs138393130, rs144051557, rs144969912, rs148678804, rs1611658, rs169504, rs1950090, rs2507997, rs2556378, rs2853677, rs3094050, rs3116616, rs3130834, rs35243068, rs421284, rs4465316, rs602838, rs630231, rs6585668, rs66975207, rs735765, rs9276731, rs9348716, rs9958656
	heart failure	29	rs10801904, rs11084596, rs12377743, rs12620386, rs13191296, rs138393130, rs144051557, rs144969912, rs148678804, rs1611658, rs169504, rs1950090, rs2507997, rs2556378, rs2853677, rs3094050, rs3116616, rs3130834, rs35243068, rs421284, rs4465316, rs602838, rs630231, rs6585668, rs66975207, rs735765, rs9276731, rs9348716, rs9958656
	MI	27	rs10801904, rs11084596, rs12377743, rs12620386, rs13191296, rs144051557, rs144969912, rs148678804, rs1611658, rs169504, rs1950090, rs2507997, rs2556378, rs2853677, rs3094050, rs3116616, rs3130834, rs35243068, rs421284, rs4465316, rs602838, rs630231, rs66975207, rs735765, rs9276731, rs9348716, rs9958656
	AF	27	rs10801904, rs11084596, rs12377743, rs12620386, rs13191296, rs144051557, rs144969912, rs148678804, rs1611658, rs169504, rs1950090, rs2507997, rs2556378, rs2853677, rs3094050, rs3116616, rs3130834, rs35243068, rs421284, rs4465316, rs602838, rs630231, rs66975207, rs735765, rs9276731, rs9348716, rs9958656
