# Supplementary material for: Exploring the causal relationship: bidirectional mendelian randomization study on benign prostatic hyperplasia and cardiovascular diseases
Source: Front Genet. 2024 Jul 26;15:1432055. doi: 10.3389/fgene.2024.1432055 (PMC11310031; doi:10.3389/fgene.2024.1432055)
Supplement: Supplementary file 4 [file Table4.XLSX]

## Sheet: Sheet1
Supplementary Table 3. MR-PRESSO testing casusal effect of BPH on CVDs
N of instrumental SNPs	Exposure	Outcome	MR Analysis	Causal Estimate	Sd	T-stat	P-value	GlobalTest.RSSobs	GlobalTest.Pvalue
30	BPH	stroke	Raw	-0.0497916	0.0304884	-1.63314	0.113253	44.8395	0.04
			Outlier-corrected	NA	NA	NA	NA
N of instrumental SNPs	Exposure	Outcome	MR Analysis	Causal Estimate	Sd	T-stat	P-value	GlobalTest.RSSobs	GlobalTest.Pvalue
28	BPH	CHD	Raw	0.0749855	0.0249612	3.00408	0.00568854	35.8637	0.207143
			Outlier-corrected	NA	NA	NA	NA
N of instrumental SNPs	Exposure	Outcome	MR Analysis	Causal Estimate	Sd	T-stat	P-value	GlobalTest.RSSobs	GlobalTest.Pvalue
29	BPH	Heart failure	Raw	-0.0145875	0.0125778	-1.15978	0.255933	28.0739	0.565517
			Outlier-corrected	NA	NA	NA	NA
N of instrumental SNPs	Exposure	Outcome	MR Analysis	Causal Estimate	Sd	T-stat	P-value	GlobalTest.RSSobs	GlobalTest.Pvalue
27	BPH	MI	Raw	0.0412356	0.0212224	1.94302	0.0629153	26.8337	0.548148
			Outlier-corrected	NA	NA	NA	NA
N of instrumental SNPs	Exposure	Outcome	MR Analysis	Causal Estimate	Sd	T-stat	P-value	GlobalTest.RSSobs	GlobalTest.Pvalue
27	BPH	AF	Raw	-0.0103126	0.0254717	-0.404864	0.688889	48.6333	0.0222222
			Outlier-corrected	-0.00104005	0.0239841	-0.0433639	0.965756
